# Supplementary material for: CaaX-Like Protease of Cyanobacterial Origin Is Required for Complex Plastid Biogenesis in Malaria Parasites
Source: mBio. 2020 Oct 6;11(5):e01492-20. doi: 10.1128/mBio.01492-20 (PMC7542359; doi:10.1128/mBio.01492-20)
Supplement: TABLE S2 [file mBio.01492-20-st002.xlsx]

## Sheet: Sheet1
Gene name	Species	UniProt ID	TargetP	Reported localization (source)	Percent identity to AMR4 (full protein sequence)	Percent identity to AMR4 (CPBP domain only)
RCE1	Saccharomyces cerevisiae	Q03530	signal peptide	ER (Schmidt 1998; https://doi.org/10.1073/pnas.95.19.11175)	13.94	19.77
CEUSTIGMA_g6185.t1	Chlamydomonas eustigma	A0A250X6P3	other		17.65	27.06
THAPSDRAFT_269387	Thalassiosira pseudonana	B8C7H8	other		14.01	19.77
PHATRDRAFT_7108	Phaeodactylum tricornutum	B7FPZ4	other		21.69	21.95
Gasu_06680	Galdieria sulphuraria	M2Y8U2	other		17.72	25.58
GUITHDRAFT_104593	Guillardia theta	L1JNH7	other		18.49	28.05
Vbra_18329	Vitrella brassicaformis	A0A0G4GQC6	other		13.74	22.09
Cvel_19589	Chromera velia	A0A0G4G089	other		12.06	21.18
RCE1 (FACE2)	Caenorhabditis elegans	G5EEP3	other		13.84	16.47
OsI_19616	Oryza sativa	B8AX43	other		19.64	26.19
RCE1 (FACE2)	Arabidopsis thaliana	Q8GW19	other	ER (Bracha-Drori 2008; https://doi.org/10.1104/pp.108.120477)	17.39	22.22
BWQ96_04860	Gracilariopsis chorda	A0A2V3IW25	other		11.84	18.07
OT_ostta09g02460	Ostreococcus tauri	A0A090M8P4	other		14.46	17.44
PF3D7_0913500 (AMR4)	Plasmodium falciparum	Q8I317	signal peptide	Apicoplast (this manuscript)	100	100
BBOV_III000740	Babesia bovis	A7AM57	signal peptide		22.54	41.67
TGME49_251570	Toxoplasma gondii	S8ESE2	signal peptide		22.33	39.53
Vbra_16735	Vitrella brassicaformis	A0A0G4G260	other		30.24	45.12
Cvel_1674	Chromera velia	A0A0G4I1S3	signal peptide		22.4	42.17
Gasu_00590	Galdieria sulphuraria	M2X807	Chloroplast		25.27	47.56
GUITHDRAFT_121552	Guillardia theta	L1I8Y7	other		25.21	48.75
BWQ96_03800	Gracilariopsis chorda	A0A2V3IW85	Chloroplast		24.93	47.5
THAPSDRAFT_1366	Thalassiosira pseudonana	B8BQQ7	signal peptide		23.88	44.71
PHATRDRAFT_44438	Phaeodactylum tricornutum	B7FU38	other		21.19	32.53
BST81_13700	Leptolyngbya sp. hensonii	A0A1Q8ZCV1	signal peptide		17.87	37.21
M595_0134	Lyngbya aestuarii	U7QQ12	signal peptide		16.76	38.37
O53_4348	Microcystis aeruginosa	L7E1W0	signal peptide		16.76	36.47
Syc1035_d	Synechococcus elongatus	A0A0H3K539	signal peptide		16.05	34.88
SCO4	Arabidopsis thaliana	Q8VZ58	Chloroplast	Chloroplast (Albrecht-Borth 2013; https://doi.org/10.1104/pp.113.216036)	17.81	36.05
OsI_23126	Oryza sativa	A2YDD7	Chloroplast		17.32	31.4
CEUSTIGMA_g2356.t1	Chlamydomonas eustigma	A0A250WWK5	Chloroplast		21.07	34.88
OT_ostta17g00950	Ostreococcus tauri	A0A096P930	Chloroplast		15.7	31.4
